# Supplementary material for: Combined Inhibition of Polo-Like Kinase-1 and Wee1 as a New Therapeutic Strategy to Induce Apoptotic Cell Death in Neoplastic Mast Cells
Source: Cancers (Basel). 2022 Jan 31;14(3):738. doi: 10.3390/cancers14030738 (PMC8833529; doi:10.3390/cancers14030738)
Supplement: Supplementary file 1 [file cancers-14-00738-s001.zip]

Archive with 3 entries (3 files):
- cancers-1529089-supplementary-File S1-done.pdf
- cancers-1529089-supplementary-File S2 - done.pdf
- cancers-1529089-supplementary.pdf
